# Supplementary material for: Causal relationship between breakfast skipping and bone mineral density: a two-sample Mendelian randomized study
Source: Front Endocrinol (Lausanne). 2023 Nov 7;14:1200892. doi: 10.3389/fendo.2023.1200892 (PMC10660815; doi:10.3389/fendo.2023.1200892)
Supplement: Supplementary file 1 [file Table_1.xls]

## Sheet: Sheet1
SNPID	effect_allele	other_allele	beta	se	Pvalue	N
rs2232648	T	C	0.0148869	0.00287024	2e-07	193860
rs193084249	G	A	-0.0472742	0.00891598	1.1e-07	193860
rs271353	A	G	-0.0137922	0.00304048	5.2e-06	193860
rs3845482	A	T	0.0134209	0.00288679	2.9e-06	193860
rs11210570	T	A	-0.0138384	0.00299877	3.6e-06	193860
rs143132954	C	T	-0.0470457	0.0100326	2.4e-06	193860
rs17129945	T	C	0.0158787	0.0035869	9.7e-06	193860
rs74147706	T	C	0.0380238	0.00833621	4e-06	193860
rs610758	C	T	-0.0140288	0.00273	2.8e-07	193860
rs953754	A	G	0.0138289	0.00268895	2.4e-07	193860
rs62155727	G	A	0.0166027	0.00369796	8.1e-06	193860
rs13407575	T	C	-0.0234395	0.0048428	1.5e-06	193860
rs12693399	T	A	-0.0185722	0.00325021	1.2e-08	193860
rs12492625	C	G	-0.013703	0.0029655	3.3e-06	193860
rs11719798	C	T	-0.0136028	0.00277763	9e-07	193860
rs61791556	G	A	0.0264779	0.00586612	6.2e-06	193860
rs149662882	G	T	0.0571042	0.0121687	2.6e-06	193860
rs150095008	A	G	-0.0204606	0.00459497	7.7e-06	193860
rs1461224	T	G	-0.0139123	0.00268473	2.8e-07	193860
rs72883919	C	T	0.0262769	0.00587375	7.9e-06	193860
rs9320747	G	T	-0.0146306	0.00270045	6.9e-08	193860
rs62425178	C	T	0.0139484	0.00288365	1.6e-06	193860
rs4719416	A	G	-0.0173337	0.00335924	2.5e-07	193860
rs55742222	C	A	0.0331726	0.00739545	7.8e-06	193860
rs4410790	C	T	0.0152078	0.00278119	6.1e-08	193860
rs73158426	G	A	-0.0302923	0.0066661	6.4e-06	193860
rs2582406	G	A	-0.0142905	0.00316932	7.2e-06	193860
rs6986473	T	C	0.0174778	0.00321128	4.2e-08	193860
rs147264864	T	G	0.0311998	0.00671568	3e-06	193860
rs4741724	T	C	-0.0288921	0.00628273	4.1e-06	193860
rs10756547	G	A	-0.0127155	0.00272873	3.9e-06	193860
rs182616984	A	G	0.0710154	0.0151362	3.3e-06	193860
rs10123348	T	C	0.0140465	0.00269281	1.9e-07	193860
rs62578727	A	T	0.0448439	0.00995498	6.2e-06	193860
rs7867207	C	A	0.012253	0.00273069	6.7e-06	193860
rs117138925	G	A	-0.0537456	0.011297	1.9e-06	193860
rs2105463	C	T	-0.0131066	0.00269733	1.2e-06	193860
rs11570072	G	A	0.0181333	0.00358926	4.6e-07	193860
rs598952	A	T	0.0137674	0.003045	6.6e-06	193860
rs16915574	T	C	0.0120638	0.00270157	9.3e-06	193860
rs10783243	A	G	0.0137171	0.00268422	2.8e-07	193860
rs182368657	A	G	0.0380614	0.00828071	5.2e-06	193860
rs6581475	T	A	-0.0139027	0.00270789	2.8e-07	193860
rs7132341	T	A	0.0283198	0.00568626	6.5e-07	193860
rs4259943	G	A	0.0125393	0.00268907	4.2e-06	193860
rs7317261	T	C	0.0132942	0.00270873	9.2e-07	193860
rs11846370	T	G	-0.013184	0.00270007	1.1e-06	193860
rs35107470	G	A	0.0185142	0.00295277	3.5e-10	193860
rs1448264	C	T	0.014852	0.00305479	1.1e-06	193860
rs153060	G	A	-0.013359	0.00293443	5.6e-06	193860
rs2061789	A	G	0.0120389	0.00269691	7.6e-06	193860
rs8097544	G	A	0.0325517	0.00382144	1.8e-17	193860
rs4797242	A	C	-0.0153949	0.00292983	1.4e-07	193860
rs9962106	T	C	0.0139626	0.00291606	1.9e-06	193860
rs148501338	G	C	0.0349995	0.00772708	6.5e-06	193860
rs78506917	A	G	0.0588173	0.0128614	5.5e-06	193860
rs637174	A	G	0.0160872	0.00286341	1.8e-08	193860
rs116924407	A	G	0.0436807	0.00984452	8.6e-06	193860
rs73046569	A	G	-0.0343799	0.00653188	1.5e-07	193860
rs76499395	C	T	0.0279265	0.0060822	4.6e-06	193860
rs6017427	A	G	0.0213854	0.00385612	3.1e-08	193860
rs2226303	T	C	-0.0154049	0.00344208	7.9e-06	193860
rs136519	T	C	0.0145331	0.00272997	9.5e-08	193860
