# Supplementary material for: Causal relationship between breakfast skipping and bone mineral density: a two-sample Mendelian randomized study
Source: Front Endocrinol (Lausanne). 2023 Nov 7;14:1200892. doi: 10.3389/fendo.2023.1200892 (PMC10660815; doi:10.3389/fendo.2023.1200892)
Supplement: Supplementary file 2 [file Table_2.xls]

## Sheet: Breakfast skipping-FABMD
SNPID	Chr	Pos	EA	OA	β	Se	Pvalue	N
rs10123348	9	18289445	T	C	-0.017086	0.015559	0.281576	8143
rs10756547	9	14390494	G	A	-0.014576	0.015482	0.355944	8143
rs10783243	12	48653003	A	G	-0.022567	0.015814	0.16173	8143
rs11719798	3	149608271	C	T	-0.005754	0.016136	0.726613	8143
rs11846370	14	29721813	T	G	-0.021839	0.015422	0.164971	8143
rs136519	22	27243234	T	C	-0.016165	0.015592	0.30937	8143
rs2105463	10	62280080	C	T	-0.034808	0.020446	0.095066	8143
rs2232648	1	26496455	T	C	-0.019305	0.016597	0.254051	8143
rs4797242	18	6407483	A	C	-0.02932	0.016907	0.089051	8143
rs610758	2	31833561	C	T	0.001318	0.016072	0.935896	8143
rs62425178	6	116724520	C	T	0.034967	0.016951	0.043128	8143
rs637174	19	49266936	A	G	0.018231	0.017335	0.302445	8143
rs6986473	8	64487672	T	C	0.006435	0.018824	0.737491	8143
rs7317261	13	100592264	T	C	0.019946	0.015677	0.212195	8143
rs953754	2	60255567	A	G	0.016506	0.015544	0.297775	8143

## Sheet: Breakfast skipping-FNBMD
SNPID	Chr	Pos	EA	OA	β	Se	Pvalue	N
rs10123348	9	18289445	T	C	-0.013866	0.007564	0.072863	32735
rs10756547	9	14390494	G	A	0.007265	0.007652	0.352842	32735
rs10783243	12	48653003	A	G	-0.008349	0.007527	0.277789	32735
rs11719798	3	149608271	C	T	-0.007766	0.007756	0.327207	32735
rs11846370	14	29721813	T	G	0.001018	0.007477	0.893982	32735
rs136519	22	27243234	T	C	-0.002413	0.008771	0.787819	32735
rs2105463	10	62280080	C	T	0.007756	0.0085	0.371933	32735
rs4797242	18	6407483	A	C	0.000825	0.008241	0.921941	32735
rs610758	2	31833561	C	T	0.007125	0.007689	0.364525	32735
rs62425178	6	116724520	C	T	0.005131	0.008091	0.534948	32735
rs637174	19	49266936	A	G	0.004446	0.008757	0.619393	32735
rs6986473	8	64487672	T	C	-0.006532	0.00911	0.482976	32735
rs7317261	13	100592264	T	C	-0.008867	0.007624	0.255104	32735
rs953754	2	60255567	A	G	0.014091	0.007519	0.06671	32735

## Sheet: Breakfast skipping-LSBMD
SNPID	Chr	Pos	EA	OA	β	Se	Pvalue	N
rs10123348	9	18289445	T	C	-0.016749	0.00879	0.062757	28498
rs10756547	9	14390494	G	A	0.012548	0.008896	0.168318	28498
rs10783243	12	48653003	A	G	0.015092	0.008779	0.093145	28498
rs11719798	3	149608271	C	T	-0.013286	0.009038	0.151085	28498
rs11846370	14	29721813	T	G	-0.00335	0.0087	0.70689	28498
rs136519	22	27243234	T	C	-0.001699	0.009979	0.867923	28498
rs2105463	10	62280080	C	T	0.008723	0.010421	0.413633	28498
rs4797242	18	6407483	A	C	0.006195	0.0096	0.528522	28498
rs610758	2	31833561	C	T	0.007223	0.008988	0.432524	28498
rs62425178	6	116724520	C	T	0.008336	0.009459	0.389433	28498
rs637174	19	49266936	A	G	0.01079	0.010193	0.301208	28498
rs6986473	8	64487672	T	C	0.005553	0.010729	0.613229	28498
rs7317261	13	100592264	T	C	-0.01226	0.008873	0.177206	28498
rs953754	2	60255567	A	G	0.012623	0.008756	0.15913	28498

## Sheet: Breakfast skipping-TBBMD(0-15)
SNPID	Chr	Pos	EA	OA	β	Se	Pvalue	N
rs10756547	9	14390494	G	A	-0.0033	0.0133	0.807	11807
rs116924407	19	50182891	A	G	-0.0666	0.0679	0.3265	11807
rs117138925	10	58283775	G	A	-0.0447	0.0533	0.4019	11807
rs11846370	14	29721813	T	G	-0.0004	0.0131	0.9755	11807
rs13407575	2	134414403	T	C	0.0026	0.0241	0.914	11807
rs149662882	4	35437829	G	T	0.0275	0.1008	0.785301	11807
rs150095008	5	32879386	A	G	-0.0042	0.023	0.8559	11807
rs17129945	1	87773503	T	C	-0.0268	0.0175	0.1251	11807
rs182368657	12	52314735	A	G	-0.0277	0.0445	0.5346	11807
rs182616984	9	16354510	A	G	0.1471	0.1004	0.143	11807
rs2061789	16	84433303	A	G	-0.0022	0.013	0.8649	11807
rs2226303	21	36202775	T	C	-0.0095	0.0161	0.5554	11807
rs4741724	9	2510136	T	C	-0.0024	0.0265	0.9285	11807
rs6017427	20	43467380	A	G	0.0159	0.0188	0.3985	11807
rs61791556	4	24480199	G	A	0.0182	0.0277	0.512	11807
rs62425178	6	116724520	C	T	-0.0357	0.0146	0.0142298	11807
rs73046569	19	51285644	A	G	-0.0042	0.0329	0.8975	11807
rs7317261	13	100592264	T	C	0.0035	0.0133	0.790801	11807
rs74147706	1	238465420	T	C	0.0509	0.0434	0.2409	11807

## Sheet: Breakfast skipping-TBBMD(15-30)
SNPID	Chr	Pos	EA	OA	β	Se	Pvalue	N
rs10756547	9	14390494	G	A	0.0025	0.0229	0.9141	4180
rs116924407	19	50182891	A	G	-0.0257	0.1679	0.8785	4180
rs117138925	10	58283775	G	A	-0.0913	0.0947	0.3349	4180
rs11846370	14	29721813	T	G	0.0237	0.0229	0.3018	4180
rs13407575	2	134414403	T	C	-0.007	0.0422	0.8679	4180
rs149662882	4	35437829	G	T	-0.0073	0.1738	0.9663	4180
rs150095008	5	32879386	A	G	-0.0094	0.0422	0.8241	4180
rs17129945	1	87773503	T	C	-0.014	0.0311	0.6521	4180
rs182368657	12	52314735	A	G	-0.0209	0.0856	0.8071	4180
rs2061789	16	84433303	A	G	-0.0216	0.0235	0.3569	4180
rs2226303	21	36202775	T	C	0.004	0.0278	0.8864	4180
rs4741724	9	2510136	T	C	0.1026	0.0476	0.0312399	4180
rs6017427	20	43467380	A	G	0.0201	0.0365	0.581599	4180
rs61791556	4	24480199	G	A	-0.0272	0.049	0.578699	4180
rs62425178	6	116724520	C	T	-0.0095	0.0251	0.7035	4180
rs73046569	19	51285644	A	G	0.0068	0.0581	0.9065	4180
rs7317261	13	100592264	T	C	-0.0161	0.0236	0.4935	4180
rs74147706	1	238465420	T	C	-0.0422	0.0768	0.5827	4180

## Sheet: Breakfast skipping-TBBMD(30-45)
SNPID	Chr	Pos	EA	OA	β	Se	Pvalue	N
rs10756547	9	14390494	G	A	-0.0045	0.0149	0.764499	10062
rs116924407	19	50182891	A	G	-0.0302	0.097	0.7554	10062
rs117138925	10	58283775	G	A	0.0332	0.0624	0.5944	10062
rs11846370	14	29721813	T	G	0.0135	0.0148	0.3629	10062
rs13407575	2	134414403	T	C	0.0338	0.0273	0.2155	10062
rs149662882	4	35437829	G	T	0.1663	0.0841	0.0480596	10062
rs150095008	5	32879386	A	G	-0.0029	0.0266	0.9117	10062
rs17129945	1	87773503	T	C	-0.014	0.0194	0.4713	10062
rs182368657	12	52314735	A	G	-0.0927	0.0531	0.0807997	10062
rs182616984	9	16354510	A	G	0.0814	0.1385	0.5569	10062
rs2061789	16	84433303	A	G	-0.037	0.0155	0.01714	10062
rs2226303	21	36202775	T	C	-0.0042	0.0185	0.8187	10062
rs4741724	9	2510136	T	C	0.0472	0.0319	0.1393	10062
rs6017427	20	43467380	A	G	-0.0067	0.0212	0.751299	10062
rs61791556	4	24480199	G	A	-0.0346	0.0307	0.2591	10062
rs62425178	6	116724520	C	T	0.0169	0.0162	0.2968	10062
rs73046569	19	51285644	A	G	-0.0329	0.0421	0.4346	10062
rs7317261	13	100592264	T	C	-0.0018	0.0152	0.9072	10062
rs74147706	1	238465420	T	C	0.0249	0.0502	0.6201	10062
rs78506917	19	32773473	A	G	0.0128	0.0874	0.8839	10062

## Sheet: Breakfast skipping-TBBMD(45-60)
SNPID	Chr	Pos	EA	OA	β	Se	Pvalue	N
rs10756547	9	14390494	G	A	-0.0152	0.011	0.1671	18805
rs116924407	19	50182891	A	G	-0.1005	0.0565	0.0751208	18805
rs117138925	10	58283775	G	A	0.016	0.0437	0.713899	18805
rs11846370	14	29721813	T	G	0.0181	0.0108	0.0934803	18805
rs13407575	2	134414403	T	C	0.013	0.0198	0.5115	18805
rs149662882	4	35437829	G	T	-0.0278	0.0658	0.6728	18805
rs150095008	5	32879386	A	G	-0.0298	0.019	0.1162	18805
rs17129945	1	87773503	T	C	-0.005	0.0142	0.722301	18805
rs182368657	12	52314735	A	G	0.0036	0.0353	0.9179	18805
rs182616984	9	16354510	A	G	0.1394	0.0805	0.0833105	18805
rs2061789	16	84433303	A	G	-0.0043	0.0112	0.7042	18805
rs2226303	21	36202775	T	C	-0.0025	0.0142	0.8594	18805
rs4741724	9	2510136	T	C	0.0361	0.0245	0.1404	18805
rs6017427	20	43467380	A	G	-0.007	0.0156	0.6528	18805
rs61791556	4	24480199	G	A	-0.0104	0.0229	0.6486	18805
rs62425178	6	116724520	C	T	0.0152	0.0115	0.1868	18805
rs73046569	19	51285644	A	G	0.0176	0.0295	0.5501	18805
rs7317261	13	100592264	T	C	-0.0078	0.011	0.4766	18805
rs74147706	1	238465420	T	C	-0.0461	0.0373	0.2162	18805
rs78506917	19	32773473	A	G	-0.1547	0.0697	0.0264198	18805

## Sheet: Breakfast skipping-TBBMD(over60
SNPID	Chr	Pos	EA	OA	β	Se	Pvalue	N
rs10756547	9	14390494	G	A	-0.0057	0.01	0.5673	22504
rs116924407	19	50182891	A	G	-0.0415	0.0535	0.4379	22504
rs117138925	10	58283775	G	A	-0.0292	0.039	0.4546	22504
rs11846370	14	29721813	T	G	-0.0041	0.0097	0.6692	22504
rs13407575	2	134414403	T	C	-0.0043	0.0181	0.8103	22504
rs149662882	4	35437829	G	T	0.1049	0.063	0.0956203	22504
rs150095008	5	32879386	A	G	-0.0004	0.0176	0.9825	22504
rs17129945	1	87773503	T	C	-0.0144	0.0129	0.2656	22504
rs182368657	12	52314735	A	G	-0.0379	0.0348	0.2751	22504
rs182616984	9	16354510	A	G	-0.008	0.0723	0.9121	22504
rs2061789	16	84433303	A	G	-0.0129	0.0105	0.2223	22504
rs2226303	21	36202775	T	C	0.01	0.0121	0.4104	22504
rs4741724	9	2510136	T	C	-0.019	0.022	0.3862	22504
rs6017427	20	43467380	A	G	-0.018	0.0139	0.1954	22504
rs61791556	4	24480199	G	A	-0.0189	0.0204	0.3545	22504
rs62425178	6	116724520	C	T	0.0065	0.0107	0.5455	22504
rs73046569	19	51285644	A	G	-0.0267	0.0267	0.3176	22504
rs7317261	13	100592264	T	C	-0.0087	0.0099	0.3771	22504
rs74147706	1	238465420	T	C	0.0836	0.0335	0.0125401	22504
rs78506917	19	32773473	A	G	-0.0069	0.0593	0.9077	22504
